# Supplementary material for: Identification of a pyroptosis-related prognostic signature in breast cancer
Source: BMC Cancer. 2022 Apr 20;22:429. doi: 10.1186/s12885-022-09526-z (PMC9019977; doi:10.1186/s12885-022-09526-z)
Supplement: Supplementary file 4 — Additional file 4. [file 12885_2022_9526_MOESM4_ESM.xlsx]

## Sheet: Sheet1
id	HR	HR.95L	HR.95H	pvalue	km
BAK1	1.00795	0.979557	1.03718	0.586846	0.147006
BAX	0.998557	0.97653	1.02108	0.898997	0.0424168
CASP1	0.963633	0.918585	1.01089	0.129385	0.00237735
CASP3	1.00442	0.976011	1.03365	0.763337	0.126389
CASP4	0.949142	0.887767	1.01476	0.125929	0.0320196
CASP5	0.623995	0.241323	1.61348	0.330559	0.0535142
CHMP2A	0.996376	0.990179	1.00261	0.254023	0.00124055
CHMP2B	1.02146	1.00417	1.03904	0.0147821	0.000349451
CHMP3	1.05633	1.02188	1.09194	0.0011979	0.00192822
CHMP4A	0.702134	0.528815	0.932259	0.0144881	0.00216882
CHMP4B	0.997658	0.993576	1.00176	0.26245	0.0525691
CHMP4C	1.01245	1.00189	1.02313	0.0207463	0.0200919
CHMP6	0.941811	0.902036	0.983341	0.00646916	0.00101989
CHMP7	0.982549	0.947766	1.01861	0.338386	0.00103612
CYCS	1.00167	0.993283	1.01014	0.696645	0.0164733
ELANE	0.317543	0.0815626	1.23628	0.0981028	0.0167289
GSDMD	0.989605	0.971942	1.00759	0.255456	4.39956e-05
GSDME	0.957815	0.729129	1.25823	0.75682	0.0359311
GZMB	0.943747	0.903233	0.986079	0.00970557	0.00235054
HMGB1	0.995931	0.981069	1.01102	0.595025	0.206772
IL18	0.919511	0.868887	0.973084	0.00368052	0.00331932
IL1A	0.796956	0.346008	1.83562	0.593931	0.0104346
IL1B	0.988159	0.895374	1.09056	0.81283	0.00217538
IRF1	0.955765	0.92749	0.984902	0.00314837	0.00107584
IRF2	0.928326	0.890034	0.968265	0.000539178	0.000854244
TP53	1.00743	0.994783	1.02023	0.250846	0.0144352
TP63	0.927589	0.864904	0.994817	0.0352466	0.00010566
AIM2	0.896274	0.796363	1.00872	0.0693727	0.038535
CASP6	0.997434	0.973046	1.02243	0.8388	0.0758481
CASP8	0.982718	0.885901	1.09012	0.741825	0.0239274
CASP9	0.770111	0.638943	0.928205	0.00610649	0.000469544
GPX4	0.997147	0.994213	1.00009	0.0574026	0.00169468
GSDMA	0.763837	0.495827	1.17671	0.221745	0.0262881
GSDMB	1.00247	0.982433	1.02292	0.810539	0.11894
GSDMC	1.03774	1.00873	1.0676	0.0104555	0.00410293
IL6	0.983562	0.935277	1.03434	0.518702	0.0532151
NLRC4	1.21165	0.87612	1.67568	0.245839	0.0383713
NLRP1	0.909211	0.78121	1.05819	0.218911	0.00866113
NLRP2	0.997856	0.977278	1.01887	0.840014	0.0345564
NLRP3	0.831897	0.644262	1.07418	0.158162	0.0301492
NLRP6	0.719867	0.420131	1.23345	0.231572	0.0147731
NLRP7	0.982677	0.805384	1.199	0.863322	0.0043701
NOD1	0.933416	0.787576	1.10626	0.426661	0.181808
NOD2	1.02081	0.951941	1.09466	0.563333	0.0883701
PJVK	0.992376	0.656508	1.50007	0.97104	0.167345
PLCG1	0.994235	0.949721	1.04084	0.804604	0.207922
PRKACA	0.990225	0.959762	1.02166	0.537802	0.0418008
PYCARD	0.992501	0.984097	1.00098	0.0827717	0.00136289
SCAF11	1.04811	1.00568	1.09233	0.0258371	0.0118045
TIRAP	1.11659	1.01844	1.22421	0.018816	0.0126024
TNF	0.966362	0.895115	1.04328	0.381221	0.176928
GZMA	0.98011	0.960956	0.999646	0.0460321	0.00162955
