# Supplementary material for: Identification of a pyroptosis-related prognostic signature in breast cancer
Source: BMC Cancer. 2022 Apr 20;22:429. doi: 10.1186/s12885-022-09526-z (PMC9019977; doi:10.1186/s12885-022-09526-z)
Supplement: Supplementary file 6 — Additional file 6. [file 12885_2022_9526_MOESM6_ESM.xlsx]

## Sheet: Sheet1
id	HR	HR.95L	HR.95H	pvalue
MEI1	0.523707	0.336403	0.815298	0.00418085
APOBEC3D	0.554231	0.415536	0.739219	5.91426e-05
IGFLR1	0.573156	0.391543	0.839008	0.00419894
WNT10A	0.589394	0.39416	0.88133	0.0100141
PSTPIP1	0.642397	0.485322	0.850309	0.00197851
PBX4	0.643396	0.463482	0.893149	0.00840825
TESPA1	0.651236	0.48047	0.882695	0.00570739
ICAM3	0.654733	0.462268	0.927331	0.0170895
KLRB1	0.670204	0.549636	0.817221	7.66303e-05
GFI1	0.671568	0.519451	0.868231	0.00237993
XCL1	0.67799	0.504738	0.910713	0.0098469
MATK	0.68332	0.522645	0.893393	0.00536609
TBX21	0.684072	0.499538	0.936776	0.0179261
ACAP1	0.695101	0.534947	0.903202	0.00649077
CD6	0.696252	0.549539	0.882133	0.00271104
IL18BP	0.698022	0.541098	0.900456	0.00565767
TBC1D10C	0.700402	0.560235	0.875639	0.00177438
STAT4	0.707273	0.543352	0.920645	0.0100359
ZNF683	0.710821	0.552377	0.914713	0.00798322
S1PR4	0.712362	0.571965	0.887222	0.00245862
LIMD2	0.712453	0.581017	0.873622	0.00112021
IL27RA	0.713183	0.594332	0.855803	0.000278951
RAC2	0.713336	0.602131	0.845079	9.36017e-05
STX11	0.713658	0.557922	0.912865	0.00723611
CD40	0.714555	0.561947	0.908606	0.00610929
LST1	0.716532	0.567056	0.90541	0.00523222
AKNA	0.716833	0.566517	0.907033	0.00556076
PSMB10	0.718844	0.572241	0.903007	0.0045585
GZMM	0.719867	0.588011	0.881291	0.00145188
WAS	0.720798	0.571204	0.90957	0.00580502
TCF7	0.722331	0.562198	0.928074	0.0109686
APOBEC3G	0.72281	0.593794	0.879858	0.00121263
CXCL1	0.723166	0.580229	0.901316	0.00391804
PIK3CD	0.724026	0.568103	0.922743	0.00906073
SH2D2A	0.724286	0.577128	0.908965	0.00537516
CCDC88B	0.724778	0.555563	0.945534	0.0176537
RASAL3	0.727026	0.569281	0.928482	0.0106314
PTPN7	0.728566	0.576822	0.92023	0.00786941
CIITA	0.729532	0.569936	0.933819	0.0122949
PSMB8	0.731709	0.609769	0.878034	0.000784058
SLA2	0.732128	0.565017	0.948665	0.0183433
TOX	0.732881	0.575417	0.933435	0.0117984
TRAF1	0.733213	0.571642	0.940451	0.0145505
GMFG	0.733354	0.594219	0.905068	0.00386203
SIRPG	0.733881	0.585858	0.919303	0.00710195
TNFRSF13C	0.734822	0.572621	0.942969	0.0154595
GPR171	0.735257	0.602182	0.897741	0.00253691
IL18	0.738074	0.604924	0.900533	0.00277037
HCST	0.738654	0.612636	0.890595	0.00150365
CLEC2D	0.739499	0.583834	0.936667	0.0123315
FMNL1	0.739556	0.59598	0.917719	0.00615032
IRF1	0.739717	0.599485	0.912752	0.00493572
ZBED2	0.740357	0.594213	0.922446	0.0073733
ZAP70	0.742275	0.595506	0.925216	0.00801427
CD40LG	0.74308	0.596568	0.925576	0.00804457
HLA-DOB	0.744625	0.611239	0.907119	0.00341278
CXCR6	0.746082	0.593357	0.938116	0.0121891
STAP1	0.747346	0.5894	0.947618	0.0162114
TRAF3IP3	0.747443	0.586379	0.952747	0.0187288
UBASH3A	0.748106	0.604508	0.925815	0.00761203
SOCS1	0.752479	0.602785	0.939348	0.0119768
CD247	0.754223	0.61466	0.925475	0.00689641
BIRC3	0.754792	0.637793	0.893252	0.00106187
ARHGAP9	0.757615	0.601304	0.954561	0.0185522
PDCD1	0.760101	0.619994	0.931869	0.0083206
LSP1	0.760801	0.628445	0.921032	0.00505448
CST7	0.760933	0.648263	0.893186	0.000833083
MAP4K1	0.76257	0.630168	0.922792	0.00534025
CD8B	0.764478	0.616067	0.948641	0.0147382
GBP2	0.764939	0.640655	0.913332	0.0030555
GZMH	0.764997	0.642666	0.910614	0.00258514
HSD11B1	0.766219	0.618783	0.948784	0.0146011
GRAP2	0.77211	0.622904	0.957054	0.0182446
CTSW	0.776308	0.665287	0.905856	0.00130147
SPOCK2	0.776435	0.653655	0.922278	0.00396142
PIM2	0.776896	0.642881	0.938847	0.00897121
CD5	0.777104	0.644337	0.937229	0.00833596
SPN	0.777465	0.632969	0.954946	0.0164221
CD79B	0.778978	0.642006	0.945174	0.0113596
SH2D1A	0.779137	0.640423	0.947895	0.0125988
LGALS2	0.781092	0.669004	0.91196	0.00177177
CLEC10A	0.783091	0.658432	0.931353	0.00571222
SPIB	0.783441	0.649471	0.945046	0.0107513
TRAT1	0.784612	0.641597	0.959507	0.0181489
CD27	0.784699	0.667727	0.922162	0.00324122
SLAMF6	0.786112	0.652065	0.947716	0.0116379
CXCR3	0.787054	0.657812	0.94169	0.00888571
CD1E	0.78716	0.648476	0.955505	0.0155094
APOL3	0.78824	0.645689	0.962264	0.0193924
CD74	0.78981	0.672558	0.927504	0.0040043
CD37	0.790738	0.649652	0.962463	0.0192053
SIT1	0.790986	0.66439	0.941704	0.00841502
CD48	0.791766	0.665146	0.942489	0.0086356
BCL2A1	0.791829	0.674513	0.929549	0.00433214
CYTIP	0.792462	0.671504	0.935207	0.00591094
CD1C	0.792669	0.66364	0.946785	0.0103708
PRF1	0.793065	0.65313	0.96298	0.0192416
PLA2G2D	0.795829	0.683664	0.926395	0.00321547
CYBA	0.800289	0.679433	0.942643	0.00765049
HCLS1	0.800712	0.666144	0.962463	0.0179082
APOBEC3C	0.800864	0.665417	0.963881	0.018818
CD3D	0.80262	0.700806	0.919227	0.00148879
ACSL5	0.803228	0.670974	0.961549	0.0169808
HLA-DPB1	0.804047	0.685825	0.942649	0.00719152
CD3G	0.80419	0.670616	0.964369	0.0187002
CORO1A	0.805285	0.682368	0.950343	0.010387
CD8A	0.806038	0.69034	0.941127	0.00638187
CD69	0.807979	0.678281	0.962476	0.0169229
ITM2C	0.809651	0.688055	0.952735	0.010987
CD3E	0.810164	0.701924	0.935096	0.00401377
CD52	0.813447	0.718807	0.920548	0.00106865
GZMA	0.813859	0.711649	0.93075	0.0026294
KLHDC7B	0.815368	0.711199	0.934793	0.00342416
LTB	0.816806	0.706688	0.944082	0.00616686
CD79A	0.817366	0.722198	0.925076	0.00140776
HLA-DQB2	0.817751	0.713969	0.936618	0.00366555
HLA-F	0.819218	0.696111	0.964097	0.0163931
TYMP	0.819277	0.69579	0.96468	0.0167863
IL2RB	0.823129	0.698949	0.969373	0.0196606
LCK	0.823146	0.700784	0.966872	0.017776
GZMK	0.825307	0.721588	0.943934	0.00507859
IL7R	0.829899	0.721151	0.955045	0.00927312
IL2RG	0.838304	0.73841	0.951711	0.00643973
GZMB	0.838973	0.735677	0.956774	0.00881534
CD2	0.841142	0.742037	0.953483	0.0068367
CCL5	0.84238	0.751652	0.94406	0.00317745
GBP1	0.844846	0.735553	0.970379	0.0170616
NKG7	0.845569	0.741951	0.963657	0.0119035
SELL	0.845617	0.740978	0.965032	0.0128431
PIGR	0.856587	0.767613	0.955874	0.00566635
HLA-DQB1	0.859329	0.761725	0.96944	0.0137205
CCL19	0.864204	0.794358	0.94019	0.000688046
PLAT	0.867219	0.77321	0.972658	0.0149528
IGLL5	0.873847	0.797217	0.957841	0.00397901
CHI3L1	0.876141	0.797331	0.962741	0.00596811
ELOVL2	0.89029	0.808096	0.980844	0.0187064
CLIC6	0.896493	0.828495	0.970071	0.00662778
MMP7	0.901361	0.82709	0.982302	0.0179352
ATP8A2	1.17982	1.03536	1.34443	0.013088
PXDNL	1.1836	1.06113	1.3202	0.00248977
